# Supplementary material for: Distinct serum biosignatures are associated with different tuberculosis treatment outcomes
Source: Tuberculosis (Edinb). 2019 Sep;118:101859. doi: 10.1016/j.tube.2019.101859 (PMC6839616; doi:10.1016/j.tube.2019.101859)
Supplement: Multimedia component 1 [file mmc1.xml]

<?xml version="1.0" encoding="UTF-8" standalone="no"?><data:data><datasets><author>leaniek@sun.ac.za</author><type>0</type><dataset><value>1</value><reason>Data will be made available on request</reason><comments/></dataset></datasets></data:data>
